# Supplementary material for: Fip1 is a multivalent interaction scaffold for processing factors in human mRNA 3′ end biogenesis
Source: eLife. 2022 Sep 8;11:e80332. doi: 10.7554/eLife.80332 (PMC9512404; doi:10.7554/eLife.80332)
Supplement: Figure 1—source data 1. [file elife-80332-fig1-data1.zip]

Archive with 4 entries (4 files):
- Figure 1-source data 1.pdf
- __MACOSX/._Figure 1-source data 1.pdf
- Figure 1-source data 1.scn
- __MACOSX/._Figure 1-source data 1.scn
